# Supplementary material for: A CRISPR-Cas9 system protecting E. coli against acquisition of antibiotic resistance genes
Source: Sci Rep. 2025 Jan 9;15:1545. doi: 10.1038/s41598-025-85334-2 (PMC11718013; doi:10.1038/s41598-025-85334-2)
Supplement: Supplementary file 2 — Supplementary Table S3 [file 41598_2025_85334_MOESM2_ESM.xlsx]

## Sheet: Figure 2A - Transformation
													Strains		pBAD18:: target	Average	SEM
													SK5771 (CRISPR–)	pSK5465	Control	5.56246e-05	1.34474e-05
Donor:	pSK5465													pSK5466	ctx	5.64345e-05	8.99478e-06
Recipient:	SK5771			Cam+Kan			Cam							pSK5467	tem1	5.31197e-05	1.03934e-05
				biorep 1	biorep 2	biorep 3	biorep 1	biorep 2	biorep 3					pSK5468	oxa1	2.18713e-05	3.66653e-06
			CFU/ml	54000	74000	36000	880000000	980000000	1200000000					pSK5469	mphA	4.92417e-05	1.85267e-05
														pSK5470	mrx	0.000138055	4.02867e-05
														pSK5471	mphR	9.38706e-05	2.59324e-05
				biorep 1	biorep 2	biorep 3	Average	SEM						pSK5472	acc6	0.00010424	1.95554e-05
			Efficiency	6.13636e-05	7.55102e-05	3e-05	5.56246e-05	1.34474e-05						pSK5473	sul1	4.9253e-05	1.48092e-05
														pSK5474	aadA	4.96356e-05	6.32011e-06
														pSK5475	dhfr	0.000217769	1.69433e-05
														pSK5476	tetR	7.39033e-06	1.76326e-06
														pSK5477	tetA	6.66963e-05	1.37659e-05
													SK5772 pCRISPR+	pSK5465	Control	5.91494e-05	1.97625e-05					<0.05	*
Donor:	pSK5465			Cam+Kan			Cam							pSK5466	ctx	0	0		T test			<0.01	**
Recipient:	SK5772			biorep 1	biorep 2	biorep 3	biorep 1	biorep 2	biorep 3					pSK5467	tem1	0.00019648	7.64497e-05					<0.001	***
			CFU/ml	20000	58000	56000	940000000	660000000	820000000					pSK5468	oxa1	0	0			Donor	T test (+/- CRISPR)
														pSK5469	mphA	9.47531e-05	4.02124e-05			pSK5465	0.890813	ns
														pSK5470	mrx	0	0			pSK5466	0.0244746	*
				biorep 1	biorep 2	biorep 3	Average	SEM						pSK5471	mphR	0.000135847	3.59347e-05			pSK5467	0.199722	ns
			Efficiency	2.12766e-05	8.78788e-05	6.82927e-05	5.91494e-05	1.97625e-05						pSK5472	acc6	0	0			pSK5468	0.0269716	*
														pSK5473	sul1	0	0			pSK5469	0.384141	ns
														pSK5474	aadA	0	0			pSK5470	0.0756241	ns
														pSK5475	dhfr	0	0			pSK5471	0.402079	ns
														pSK5476	tetR	4.43755e-06	1.08697e-06			pSK5472	0.0334381	*
														pSK5477	tetA	0	0			pSK5473	0.0797419	ns
Donor:	pSK5466			Cam+Kan			Cam													pSK5474	0.015829	*
Recipient:	SK5771			biorep 1	biorep 2	biorep 3	biorep 1	biorep 2	biorep 3											pSK5475	0.00599907	**
			CFU/ml	64000	32000	44000	860000000	680000000	920000000											pSK5476	0.240661	ns
																				pSK5477	0.0400574	*
				biorep 1	biorep 2	biorep 3	Average	SEM											Has spacer in CRISPR array
			Efficiency	7.44186e-05	4.70588e-05	4.78261e-05	5.64345e-05	8.99478e-06
Donor:	pSK5466			Cam+Kan			Cam
Recipient:	SK5772			biorep 1	biorep 2	biorep 3	biorep 1	biorep 2	biorep 3
			CFU/ml	0	0	0	400000000	600000000	460000000
				biorep 1	biorep 2	biorep 3	Average	SEM
			Efficiency	0	0	0	0	0
Donor:	pSK5467			Cam+Kan			Cam
Recipient:	SK5771			biorep 1	biorep 2	biorep 3	biorep 1	biorep 2	biorep 3
			CFU/ml	56000	42000	34000	840000000	700000000	1040000000
				biorep 1	biorep 2	biorep 3	Average	SEM
			Efficiency	6.66667e-05	6e-05	3.26923e-05	5.31197e-05	1.03934e-05
															10000
Donor:	pSK5467			Cam+Kan			Cam
Recipient:	SK5772			biorep 1	biorep 2	biorep 3	biorep 1	biorep 2	biorep 3
			CFU/ml	38000	90000	148000	520000000	500000000	440000000
				biorep 1	biorep 2	biorep 3	Average	SEM
			Efficiency	7.30769e-05	0.00018	0.000336364	0.00019648	7.64497e-05
Donor:	pSK5468			Cam+Kan			Cam
Recipient:	SK5771			biorep 1	biorep 2	biorep 3	biorep 1	biorep 2	biorep 3
			CFU/ml	18000	22000	14000	900000000	760000000	840000000
				biorep 1	biorep 2	biorep 3	Average	SEM
			Efficiency	2e-05	2.89474e-05	1.66667e-05	2.18713e-05	3.66653e-06
Donor:	pSK5468			Cam+Kan			Cam
Recipient:	SK5772			biorep 1	biorep 2	biorep 3	biorep 1	biorep 2	biorep 3
			CFU/ml	0	0	0	540000000	580000000	700000000
				biorep 1	biorep 2	biorep 3	Average	SEM
			Efficiency	0	0	0	0	0
Donor:	pSK5469			Cam+Kan			Cam
Recipient:	SK5771			biorep 1	biorep 2	biorep 3	biorep 1	biorep 2	biorep 3
			CFU/ml	76000	40000	16000	920000000	860000000	860000000
				biorep 1	biorep 2	biorep 3	Average	SEM
			Efficiency	8.26087e-05	4.65116e-05	1.86047e-05	4.92417e-05	1.85267e-05
Donor:	pSK5469			Cam+Kan			Cam
Recipient:	SK5772			biorep 1	biorep 2	biorep 3	biorep 1	biorep 2	biorep 3
			CFU/ml	24000	84000	32000	480000000	480000000	540000000
				biorep 1	biorep 2	biorep 3	Average	SEM
			Efficiency	5e-05	0.000175	5.92593e-05	9.47531e-05	4.02124e-05
Donor:	pSK5470			Cam+Kan			Cam
Recipient:	SK5771			biorep 1	biorep 2	biorep 3	biorep 1	biorep 2	biorep 3
			CFU/ml	160000	126000	54000	780000000	880000000	820000000
				biorep 1	biorep 2	biorep 3	Average	SEM
			Efficiency	0.000205128	0.000143182	6.58537e-05	0.000138055	4.02867e-05
Donor:	pSK5470			Cam+Kan			Cam
Recipient:	SK5772			biorep 1	biorep 2	biorep 3	biorep 1	biorep 2	biorep 3
			CFU/ml	0	0	0	720000000	700000000	440000000
				biorep 1	biorep 2	biorep 3	Average	SEM
			Efficiency	0	0	0	0	0
Donor:	pSK5471			Cam+Kan			Cam
Recipient:	SK5771			biorep 1	biorep 2	biorep 3	biorep 1	biorep 2	biorep 3
			CFU/ml	60000	102000	54000	900000000	700000000	780000000
				biorep 1	biorep 2	biorep 3	Average	SEM
			Efficiency	6.66667e-05	0.000145714	6.92308e-05	9.38706e-05	2.59324e-05
Donor:	pSK5471			Cam+Kan			Cam
Recipient:	SK5772			biorep 1	biorep 2	biorep 3	biorep 1	biorep 2	biorep 3
			CFU/ml	34000	66000	54000	520000000	360000000	340000000
				biorep 1	biorep 2	biorep 3	Average	SEM
			Efficiency	6.53846e-05	0.000183333	0.000158824	0.000135847	3.59347e-05
Donor:	pSK5472			Cam+Kan			Cam
Recipient:	SK5771			biorep 1	biorep 2	biorep 3	biorep 1	biorep 2	biorep 3
			CFU/ml	82000	86000	84000	980000000	600000000	980000000
				biorep 1	biorep 2	biorep 3	Average	SEM
			Efficiency	8.36735e-05	0.000143333	8.57143e-05	0.00010424	1.95554e-05
Donor:	pSK5472			Cam+Kan			Cam
Recipient:	SK5772			biorep 1	biorep 2	biorep 3	biorep 1	biorep 2	biorep 3
			CFU/ml	0	0	0	480000000	720000000	440000000
				biorep 1	biorep 2	biorep 3	Average	SEM
			Efficiency	0	0	0	0	0
Donor:	pSK5473			Cam+Kan			Cam
Recipient:	SK5771			biorep 1	biorep 2	biorep 3	biorep 1	biorep 2	biorep 3
			CFU/ml	44000	26000	26000	560000000	680000000	840000000
				biorep 1	biorep 2	biorep 3	Average	SEM
			Efficiency	7.85714e-05	3.82353e-05	3.09524e-05	4.9253e-05	1.48092e-05
Donor:	pSK5473			Cam+Kan			Cam
Recipient:	SK5772			biorep 1	biorep 2	biorep 3	biorep 1	biorep 2	biorep 3
			CFU/ml	0	0	0	160000000	180000000	340000000
				biorep 1	biorep 2	biorep 3	Average	SEM
			Efficiency	0	0	0	0	0
Donor:	pSK5474			Cam+Kan			Cam
Recipient:	SK5771			biorep 1	biorep 2	biorep 3	biorep 1	biorep 2	biorep 3
			CFU/ml	48000	36000	40000	780000000	760000000	1000000000
				biorep 1	biorep 2	biorep 3	Average	SEM
			Efficiency	6.15385e-05	4.73684e-05	4e-05	4.96356e-05	6.32011e-06
Donor:	pSK5474			Cam+Kan			Cam
Recipient:	SK5772			biorep 1	biorep 2	biorep 3	biorep 1	biorep 2	biorep 3
			CFU/ml	0	0	0	440000000	320000000	380000000
				biorep 1	biorep 2	biorep 3	Average	SEM
			Efficiency	0	0	0	0	0
Donor:	pSK5475			Cam+Kan			Cam
Recipient:	SK5771			biorep 1	biorep 2	biorep 3	biorep 1	biorep 2	biorep 3
			CFU/ml	190000	118000	104000	760000000	560000000	540000000
				biorep 1	biorep 2	biorep 3	Average	SEM
			Efficiency	0.00025	0.000210714	0.000192593	0.000217769	1.69433e-05
Donor:	pSK5475			Cam+Kan			Cam
Recipient:	SK5772			biorep 1	biorep 2	biorep 3	biorep 1	biorep 2	biorep 3
			CFU/ml	0	0	0	480000000	480000000	780000000
				biorep 1	biorep 2	biorep 3	Average	SEM
			Efficiency	0	0	0	0	0
Donor:	pSK5476			Cam+Kan			Cam
Recipient:	SK5771			biorep 1	biorep 2	biorep 3	biorep 1	biorep 2	biorep 3
			CFU/ml	4200	2400	3800	720000000	220000000	700000000
				biorep 1	biorep 2	biorep 3	Average	SEM
			Efficiency	5.83333e-06	1.09091e-05	5.42857e-06	7.39033e-06	1.76326e-06
Donor:	pSK5476
Recipient:	SK5772			Cam+Kan			Cam
				biorep 1	biorep 2	biorep 3	biorep 1	biorep 2	biorep 3
			CFU/ml	2400	1800	3400	620000000	620000000	520000000
				biorep 1	biorep 2	biorep 3	Average	SEM
			Efficiency	3.87097e-06	2.90323e-06	6.53846e-06	4.43755e-06	1.08697e-06
Donor:	pSK5477			Cam+Kan			Cam
Recipient:	SK5771			biorep 1	biorep 2	biorep 3	biorep 1	biorep 2	biorep 3
			CFU/ml	30000	52000	66000	760000000	620000000	860000000
				biorep 1	biorep 2	biorep 3	Average	SEM
			Efficiency	3.94737e-05	8.3871e-05	7.67442e-05	6.66963e-05	1.37659e-05
Donor:	pSK5477			Cam+Kan			Cam
Recipient:	SK5772			biorep 1	biorep 2	biorep 3	biorep 1	biorep 2	biorep 3
			CFU/ml	0	0	0	580000000	600000000	260000000
				biorep 1	biorep 2	biorep 3	Average	SEM
			Efficiency	0	0	0	0	0

## Sheet: Figure 2B - Transduction
													Strains		pBAD18:: target	Average	SEM			Reordered	pCRISPR-	pCRISPR+		SEM	pCRISPR-	pCRISPR+
													pCRISPR-	SK5758	Control	1.73774e-08	6.05438e-09			Control	1.73774e-08	2.71967e-08		Control	6.05438e-09	1.17306e-09
														SK5759	ctx	1.96119e-07	4.07367e-08			mphA	3.23541e-07	2.19429e-07		mphA	3.81725e-08	3.05757e-08
Donor:	SK5758			Cam+Kan+Na citrate			Cam+Na citrate							SK5760	tem1	1.0946e-07	2.51339e-08			mphR	3.49671e-07	2.36957e-07		mphR	2.10356e-08	6.55196e-09
Recipient:	SK5771			biorep 1	biorep 2	biorep 3	biorep 1	biorep 2	biorep 3					SK5761	oxa1	1.87952e-07	2.29501e-08			tem1	1.0946e-07	7.37393e-08		tem1	2.51339e-08	8.44112e-09
			CFU/ml	80	60	20	2920000000	3.28667e+09	3.08667e+09					SK5762	mphA	3.23541e-07	3.81725e-08			tetR	2.5843e-07	2.42709e-07		tetR	7.00959e-08	5.63562e-08
														SK5763	mrx	4.98737e-07	9.86024e-08			tetA	6.88365e-07	0		tetA	5.62441e-08	0
														SK5764	mphR	3.49671e-07	2.10356e-08			oxa1	1.87952e-07	0		oxa1	2.29501e-08	0
				biorep 1	biorep 2	biorep 3	Average	SEM						SK5765	acc6	5.21689e-07	8.94092e-08			acc6	5.21689e-07	1.37741e-09		acc6	8.94092e-08	1.37741e-09
			Efficiency	2.73973e-08	1.82556e-08	6.47948e-09	1.73774e-08	6.05438e-09						SK5766	sul1	5.30593e-07	8.14595e-08			ctx	1.96119e-07	1.43062e-09		ctx	4.07367e-08	1.43062e-09
														SK5767	aadA	3.81472e-07	3.60487e-09			dhfr	5.16124e-07	3.39567e-09		dhfr	6.39635e-08	1.82441e-09
														SK5768	dhfr	5.16124e-07	6.39635e-08			aadA	3.81472e-07	2.4083e-08		aadA	3.60487e-09	2.33431e-09
														SK5769	tetR	2.5843e-07	7.00959e-08			sul1	5.30593e-07	1.73514e-08		sul1	8.14595e-08	7.27212e-09
														SK5770	tetA	6.88365e-07	5.62441e-08			mrx	4.98737e-07	1.21655e-09		mrx	9.86024e-08	1.21655e-09
													pCRISPR+	SK5758	Control	2.71967e-08	1.17306e-09
Donor:	SK5758			Cam+Kan+Na citrate			Cam+Na citrate							SK5759	ctx	1.43062e-09	1.43062e-09		T test
Recipient:	SK5772			biorep 1	biorep 2	biorep 3	biorep 1	biorep 2	biorep 3					SK5760	tem1	7.37393e-08	8.44112e-09
			CFU/ml	73.3333	66.6667	66.6667	2.61333e+09	2.32667e+09	2680000000					SK5761	oxa1	0	0			Donor	T test (+/- CRISPR)
														SK5762	mphA	2.19429e-07	3.05757e-08			SK5758	0.243744	ns	<0.05	*
														SK5763	mrx	1.21655e-09	1.21655e-09			SK5759	0.0409512	*	<0.01	**
				biorep 1	biorep 2	biorep 3	Average	SEM						SK5764	mphR	2.36957e-07	6.55196e-09			SK5760	0.289113	ns	<0.001	***
			Efficiency	2.80612e-08	2.86533e-08	2.48756e-08	2.71967e-08	1.17306e-09						SK5765	acc6	1.37741e-09	1.37741e-09			SK5761	0.0145846	*
														SK5766	sul1	1.73514e-08	7.27212e-09			SK5762	0.103634	ns
														SK5767	aadA	2.4083e-08	2.33431e-09			SK5763	0.0370881	*
														SK5768	dhfr	3.39567e-09	1.82441e-09			SK5764	0.0247432	*
														SK5769	tetR	2.42709e-07	5.63562e-08			SK5765	0.028257	*
														SK5770	tetA	0	0			SK5766	0.0235317	*
Donor:	SK5759			Cam+Kan+Na citrate			Cam+Na citrate													SK5767	8.70459e-07	***
Recipient:	SK5771			biorep 1	biorep 2	biorep 3	biorep 1	biorep 2	biorep 3											SK5768	0.0151491	*
			CFU/ml	326.667	380	233.333	1560000000	1.46667e+09	1.94667e+09											SK5769	0.870105	ns
																				SK5770	0.00660988	**
				biorep 1	biorep 2	biorep 3	Average	SEM											Has spacer in CRISPR array
			Efficiency	2.09402e-07	2.59091e-07	1.19863e-07	1.96119e-07	4.07367e-08
																			tetA vs mrx	SK5770 vs SK5763	0.42265
																			tetA vs sul1	SK5770 vs SK5766	0.139753
																			tetA vs aadA	SK5770 vs 5767	0.00926462
Donor:	SK5759			Cam+Kan+Na citrate			Cam+Na citrate
Recipient:	SK5772			biorep 1	biorep 2	biorep 3	biorep 1	biorep 2	biorep 3
			CFU/ml	0	6.66667	0	1620000000	1.55333e+09	1840000000
				biorep 1	biorep 2	biorep 3	Average	SEM
			Efficiency	0	4.29185e-09	0	1.43062e-09	1.43062e-09
Donor:	SK5760			Cam+Kan+Na citrate			Cam+Na citrate
Recipient:	SK5771			biorep 1	biorep 2	biorep 3	biorep 1	biorep 2	biorep 3
			CFU/ml	166.667	240	126.667	1680000000	1.52667e+09	1760000000
				biorep 1	biorep 2	biorep 3	Average	SEM
			Efficiency	9.92063e-08	1.57205e-07	7.19697e-08	1.0946e-07	2.51339e-08
Donor:	SK5760			Cam+Kan+Na citrate			Cam+Na citrate
Recipient:	SK5772			biorep 1	biorep 2	biorep 3	biorep 1	biorep 2	biorep 3
			CFU/ml	106.667	100	153.333	1.66667e+09	1500000000	1.69333e+09
				biorep 1	biorep 2	biorep 3	Average	SEM
			Efficiency	6.4e-08	6.66667e-08	9.05512e-08	7.37393e-08	8.44112e-09
Donor:	SK5761			Cam+Kan+Na citrate			Cam+Na citrate
Recipient:	SK5771			biorep 1	biorep 2	biorep 3	biorep 1	biorep 2	biorep 3
			CFU/ml	400	306.667	333.333	1740000000	2.03333e+09	1820000000
				biorep 1	biorep 2	biorep 3	Average	SEM
			Efficiency	2.29885e-07	1.5082e-07	1.8315e-07	1.87952e-07	2.29501e-08
Donor:	SK5761			Cam+Kan+Na citrate			Cam+Na citrate
Recipient:	SK5772			biorep 1	biorep 2	biorep 3	biorep 1	biorep 2	biorep 3
			CFU/ml	0	0	0	1.49333e+09	1.55333e+09	1.81333e+09
				biorep 1	biorep 2	biorep 3	Average	SEM
			Efficiency	0	0	0	0	0
Donor:	SK5762			Cam+Kan+Na citrate			Cam+Na citrate
Recipient:	SK5771			biorep 1	biorep 2	biorep 3	biorep 1	biorep 2	biorep 3
			CFU/ml	500	626.667	426.667	1.60667e+09	1.58667e+09	1.61333e+09
				biorep 1	biorep 2	biorep 3	Average	SEM
			Efficiency	3.11203e-07	3.94958e-07	2.64463e-07	3.23541e-07	3.81725e-08
Donor:	SK5762			Cam+Kan+Na citrate			Cam+Na citrate
Recipient:	SK5772			biorep 1	biorep 2	biorep 3	biorep 1	biorep 2	biorep 3
			CFU/ml	426.667	246.667	333.333	1540000000	1.42667e+09	1600000000
				biorep 1	biorep 2	biorep 3	Average	SEM
			Efficiency	2.77056e-07	1.72897e-07	2.08333e-07	2.19429e-07	3.05757e-08
Donor:	SK5763			Cam+Kan+Na citrate			Cam+Na citrate
Recipient:	SK5771			biorep 1	biorep 2	biorep 3	biorep 1	biorep 2	biorep 3
			CFU/ml	1046.67	893.333	653.333	1.53333e+09	1.90667e+09	1.89333e+09
				biorep 1	biorep 2	biorep 3	Average	SEM
			Efficiency	6.82609e-07	4.68531e-07	3.4507e-07	4.98737e-07	9.86024e-08
Donor:	SK5763			Cam+Kan+Na citrate			Cam+Na citrate
Recipient:	SK5772			biorep 1	biorep 2	biorep 3	biorep 1	biorep 2	biorep 3
			CFU/ml	6.66667	0	0	1.82667e+09	1.60667e+09	1.90667e+09
				biorep 1	biorep 2	biorep 3	Average	SEM
			Efficiency	3.64964e-09	0	0	1.21655e-09	1.21655e-09
Donor:	SK5764			Cam+Kan+Na citrate			Cam+Na citrate
Recipient:	SK5771			biorep 1	biorep 2	biorep 3	biorep 1	biorep 2	biorep 3
			CFU/ml	646.667	726.667	613.333	1.73333e+09	1.97333e+09	1.99333e+09
				biorep 1	biorep 2	biorep 3	Average	SEM
			Efficiency	3.73077e-07	3.68243e-07	3.07692e-07	3.49671e-07	2.10356e-08
Donor:	SK5764			Cam+Kan+Na citrate			Cam+Na citrate
Recipient:	SK5772			biorep 1	biorep 2	biorep 3	biorep 1	biorep 2	biorep 3
			CFU/ml	460	353.333	466.667	1940000000	1.56667e+09	1880000000
				biorep 1	biorep 2	biorep 3	Average	SEM
			Efficiency	2.37113e-07	2.25532e-07	2.48227e-07	2.36957e-07	6.55196e-09
Donor:	SK5765			Cam+Kan+Na citrate			Cam+Na citrate
Recipient:	SK5771			biorep 1	biorep 2	biorep 3	biorep 1	biorep 2	biorep 3
			CFU/ml	1146.67	900	886.667	1700000000	2.46667e+09	1.68667e+09
				biorep 1	biorep 2	biorep 3	Average	SEM
			Efficiency	6.7451e-07	3.64865e-07	5.25692e-07	5.21689e-07	8.94092e-08
Donor:	SK5765			Cam+Kan+Na citrate			Cam+Na citrate
Recipient:	SK5772			biorep 1	biorep 2	biorep 3	biorep 1	biorep 2	biorep 3
			CFU/ml	0	0	6.66667	1.82667e+09	1420000000	1.61333e+09
				biorep 1	biorep 2	biorep 3	Average	SEM
			Efficiency	0	0	4.13223e-09	1.37741e-09	1.37741e-09
Donor:	SK5766			Cam+Kan+Na citrate			Cam+Na citrate
Recipient:	SK5771			biorep 1	biorep 2	biorep 3	biorep 1	biorep 2	biorep 3
			CFU/ml	1073.33	760	860	1.56667e+09	1860000000	1.72667e+09
				biorep 1	biorep 2	biorep 3	Average	SEM
			Efficiency	6.85106e-07	4.08602e-07	4.98069e-07	5.30593e-07	8.14595e-08
Donor:	SK5766			Cam+Kan+Na citrate			Cam+Na citrate
Recipient:	SK5772			biorep 1	biorep 2	biorep 3	biorep 1	biorep 2	biorep 3
			CFU/ml	6.66667	33.3333	33.3333	1700000000	1.15333e+09	1.73333e+09
				biorep 1	biorep 2	biorep 3	Average	SEM
			Efficiency	3.92157e-09	2.89017e-08	1.92308e-08	1.73514e-08	7.27212e-09
Donor:	SK5767			Cam+Kan+Na citrate			Cam+Na citrate
Recipient:	SK5771			biorep 1	biorep 2	biorep 3	biorep 1	biorep 2	biorep 3
			CFU/ml	613.333	646.667	746.667	1580000000	1700000000	1.98667e+09
				biorep 1	biorep 2	biorep 3	Average	SEM
			Efficiency	3.88186e-07	3.80392e-07	3.75839e-07	3.81472e-07	3.60487e-09
Donor:	SK5767			Cam+Kan+Na citrate			Cam+Na citrate
Recipient:	SK5772			biorep 1	biorep 2	biorep 3	biorep 1	biorep 2	biorep 3
			CFU/ml	53.3333	33.3333	40	1860000000	1480000000	1900000000
				biorep 1	biorep 2	biorep 3	Average	SEM
			Efficiency	2.86738e-08	2.25225e-08	2.10526e-08	2.4083e-08	2.33431e-09
Donor:	SK5768
Recipient:	SK5771			Cam+Kan+Na citrate			Cam+Na citrate
				biorep 1	biorep 2	biorep 3	biorep 1	biorep 2	biorep 3
			CFU/ml	860	780	953.333	1.42667e+09	1.99333e+09	1720000000
				biorep 1	biorep 2	biorep 3	Average	SEM
			Efficiency	6.02804e-07	3.91304e-07	5.54264e-07	5.16124e-07	6.39635e-08
Donor:	SK5768			Cam+Kan+Na citrate			Cam+Na citrate
Recipient:	SK5772			biorep 1	biorep 2	biorep 3	biorep 1	biorep 2	biorep 3
			CFU/ml	6.66667	6.66667	0	1.69333e+09	1.06667e+09	1860000000
				biorep 1	biorep 2	biorep 3	Average	SEM
			Efficiency	3.93701e-09	6.25e-09	0	3.39567e-09	1.82441e-09
Donor:	SK5769			Cam+Kan+Na citrate			Cam+Na citrate
Recipient:	SK5771			biorep 1	biorep 2	biorep 3	biorep 1	biorep 2	biorep 3
			CFU/ml	520	300	460	1.35333e+09	2.11333e+09	1.84667e+09
				biorep 1	biorep 2	biorep 3	Average	SEM
			Efficiency	3.84236e-07	1.41956e-07	2.49097e-07	2.5843e-07	7.00959e-08
Donor:	SK5769			Cam+Kan+Na citrate			Cam+Na citrate
Recipient:	SK5772			biorep 1	biorep 2	biorep 3	biorep 1	biorep 2	biorep 3
			CFU/ml	393.333	393.333	300	1.90667e+09	1.11333e+09	1780000000
				biorep 1	biorep 2	biorep 3	Average	SEM
			Efficiency	2.06294e-07	3.53293e-07	1.68539e-07	2.42709e-07	5.63562e-08
Donor:	SK5770
Recipient:	SK5771			Cam+Kan+Na citrate			Cam+Na citrate
				biorep 1	biorep 2	biorep 3	biorep 1	biorep 2	biorep 3
			CFU/ml	1220	1186.67	1106.67	1.53333e+09	1960000000	1.66667e+09
				biorep 1	biorep 2	biorep 3	Average	SEM
			Efficiency	7.95652e-07	6.05442e-07	6.64e-07	6.88365e-07	5.62441e-08
Donor:	SK5770			Cam+Kan+Na citrate			Cam+Na citrate
Recipient:	SK5772			biorep 1	biorep 2	biorep 3	biorep 1	biorep 2	biorep 3
			CFU/ml	0	0	0	1.40667e+09	1.60667e+09	1800000000
				biorep 1	biorep 2	biorep 3	Average	SEM
			Efficiency	0	0	0	0	0

## Sheet: Figure 2C - Conjugations
																				Efficiency
													Strains			Average	SEM		Reordered	pCRISPR-	pCRISPR+		SEM	pCRISPR-	pCRISPR+
													pCRISPR-	SK5946	Control	0.868409	0.0744483		Control	0.868409	0.914545		Control	0.0744483	0.0216916
Donor:	SK5946			Cam			Cam+Kan							SK5947	ctx	0.798348	0.108672		mphA	0.928547	0.698622		mphA	0.0235226	0.0620793
Recipient:	SK5771			biorep 1	biorep 2	biorep 3	biorep 1	biorep 2	biorep 3					SK5948	tem1	0.690135	0.0333018		mphR	0.900828	0.939008		mphR	0.0422161	0.0326125
			CFU/ml	7000000	8200000	7000000	6600000	5900000	6600000					SK5949	oxa1	0.742129	0.0616958		tem1	0.690135	0.82521		tem1	0.0333018	0.0961486
														SK5950	mphA	0.928547	0.0235226		tetR	0.841171	0.855976		tetR	0.0571689	0.0386785
														SK5951	mrx	0.968442	0.0722687		tetA	0.957957	0.878061		tetA	0.0208681	0.0610606
				biorep 1	biorep 2	biorep 3	Average	SEM						SK5952	mphR	0.900828	0.0422161		oxa1	0.742129	0.645712		oxa1	0.0616958	0.0366101
			Efficiency	0.942857	0.719512	0.942857	0.868409	0.0744483						SK5953	acc6	0.897861	0.0241381		acc6	0.897861	0.744416		acc6	0.0241381	0.105472
														SK5954	sul1	0.714652	0.0505686		ctx	0.798348	0.631261		ctx	0.108672	0.0457607
														SK5955	aadA	0.94121	0.0269085		dhfr	0.967976	0.854897		dhfr	0.0100816	0.0409385
														SK5956	dhfr	0.967976	0.0100816		aadA	0.94121	0.970625		aadA	0.0269085	0.0097758
														SK5957	tetR	0.841171	0.0571689		sul1	0.714652	0.854897		sul1	0.0505686	0.0714678
														SK5958	tetA	0.957957	0.0208681		mrx	0.968442	0.956219		mrx	0.0722687	0.110194
Donor:	SK5946			Cam			Cam+Kan						pCRISPR+	SK5946	Control	0.914545	0.0216916
Recipient:	SK5772			biorep 1	biorep 2	biorep 3	biorep 1	biorep 2	biorep 3					SK5947	ctx	0.631261	0.0457607
			CFU/ml	5500000	5000000	4400000	5000000	4400000	4200000					SK5948	tem1	0.82521	0.0961486
														SK5949	oxa1	0.645712	0.0366101
														SK5950	mphA	0.698622	0.0620793
				biorep 1	biorep 2	biorep 3	Average	SEM						SK5951	mrx	0.956219	0.110194
			Efficiency	0.909091	0.88	0.954545	0.914545	0.0216916						SK5952	mphR	0.939008	0.0326125
														SK5953	acc6	0.744416	0.105472
														SK5954	sul1	0.749099	0.0714678					<0.05	*
														SK5955	aadA	0.970625	0.0097758					<0.01	**
														SK5956	dhfr	0.854897	0.0409385		T test			<0.001	***
														SK5957	tetR	0.855976	0.0386785
Donor:	SK5947			Cam			Cam+Kan							SK5958	tetA	0.878061	0.0610606			Donor	T test (+/- CRISPR)
Recipient:	SK5771			biorep 1	biorep 2	biorep 3	biorep 1	biorep 2	biorep 3											SK5946	0.60443	ns
			CFU/ml	9000000	7400000	7200000	8400000	6500000	4200000											SK5947	0.261326	ns
																				SK5948	0.293587	ns
																				SK5949	0.265013	ns
				biorep 1	biorep 2	biorep 3	Average	SEM												SK5950	0.0515903	ns
			Efficiency	0.933333	0.878378	0.583333	0.798348	0.108672												SK5951	0.931224	ns
																				SK5952	0.516094	ns
																				SK5953	0.280786	ns
																				SK5954	0.716149	ns
																				SK5955	0.392595	ns
Donor:	SK5947																			SK5956	0.102345	ns
Recipient:	SK5772			Cam			Cam+Kan													SK5957	0.842024	ns
				biorep 1	biorep 2	biorep 3	biorep 1	biorep 2	biorep 3											SK5958	0.320679	ns
			CFU/ml	3900000	8000000	4500000	2800000	4500000	2760000
																			Has spacer in CRISPR array
				biorep 1	biorep 2	biorep 3	Average	SEM
			Efficiency	0.717949	0.5625	0.613333	0.631261	0.0457607
Donor:	SK5948			Cam			Cam+Kan
Recipient:	SK5771			biorep 1	biorep 2	biorep 3	biorep 1	biorep 2	biorep 3
			CFU/ml	10000000	12400000	12600000	7500000	8500000	8000000
				biorep 1	biorep 2	biorep 3	Average	SEM
			Efficiency	0.75	0.685484	0.634921	0.690135	0.0333018
Donor:	SK5948			Cam			Cam+Kan
Recipient:	SK5772			biorep 1	biorep 2	biorep 3	biorep 1	biorep 2	biorep 3
			CFU/ml	8700000	12800000	9200000	7300000	12600000	6000000
				biorep 1	biorep 2	biorep 3	Average	SEM
			Efficiency	0.83908	0.984375	0.652174	0.82521	0.0961486
Donor:	SK5949			Cam			Cam+Kan
Recipient:	SK5771			biorep 1	biorep 2	biorep 3	biorep 1	biorep 2	biorep 3
			CFU/ml	14100000	12800000	5900000	9400000	8900000	5100000
				biorep 1	biorep 2	biorep 3	Average	SEM
			Efficiency	0.666667	0.695312	0.864407	0.742129	0.0616958
Donor:	SK5949			Cam			Cam+Kan
Recipient:	SK5772			biorep 1	biorep 2	biorep 3	biorep 1	biorep 2	biorep 3
			CFU/ml	7800000	9800000	7600000	5500000	6400000	4400000
				biorep 1	biorep 2	biorep 3	Average	SEM
			Efficiency	0.705128	0.653061	0.578947	0.645712	0.0366101
Donor:	SK5950			Cam			Cam+Kan
Recipient:	SK5771			biorep 1	biorep 2	biorep 3	biorep 1	biorep 2	biorep 3
			CFU/ml	8000000	6800000	8900000	7800000	6200000	8000000
				biorep 1	biorep 2	biorep 3	Average	SEM
			Efficiency	0.975	0.911765	0.898876	0.928547	0.0235226
Donor:	SK5950			Cam			Cam+Kan
Recipient:	SK5772			biorep 1	biorep 2	biorep 3	biorep 1	biorep 2	biorep 3
			CFU/ml	10100000	9700000	8600000	8200000	5800000	5900000
				biorep 1	biorep 2	biorep 3	Average	SEM
			Efficiency	0.811881	0.597938	0.686047	0.698622	0.0620793
Donor:	SK5951			Cam			Cam+Kan
Recipient:	SK5771			biorep 1	biorep 2	biorep 3	biorep 1	biorep 2	biorep 3
			CFU/ml	12700000	13900000	10800000	12100000	15300000	9200000
				biorep 1	biorep 2	biorep 3	Average	SEM
			Efficiency	0.952756	1.10072	0.851852	0.968442	0.0722687
Donor:	SK5951			Cam			Cam+Kan
Recipient:	SK5772			biorep 1	biorep 2	biorep 3	biorep 1	biorep 2	biorep 3
			CFU/ml	14700000	8900000	9400000	11100000	10100000	9200000
				biorep 1	biorep 2	biorep 3	Average	SEM
			Efficiency	0.755102	1.13483	0.978723	0.956219	0.110194
Donor:	SK5952			Cam			Cam+Kan
Recipient:	SK5771			biorep 1	biorep 2	biorep 3	biorep 1	biorep 2	biorep 3
			CFU/ml	15600000	12800000	11000000	15200000	10600000	9900000
				biorep 1	biorep 2	biorep 3	Average	SEM
			Efficiency	0.974359	0.828125	0.9	0.900828	0.0422161
Donor:	SK5952			Cam			Cam+Kan
Recipient:	SK5772			biorep 1	biorep 2	biorep 3	biorep 1	biorep 2	biorep 3
			CFU/ml	10300000	7200000	6900000	9000000	7000000	6700000
				biorep 1	biorep 2	biorep 3	Average	SEM
			Efficiency	0.873786	0.972222	0.971014	0.939008	0.0326125
Donor:	SK5953			Cam			Cam+Kan
Recipient:	SK5771			biorep 1	biorep 2	biorep 3	biorep 1	biorep 2	biorep 3
			CFU/ml	13700000	9300000	10500000	12200000	8000000	9900000
				biorep 1	biorep 2	biorep 3	Average	SEM
			Efficiency	0.890511	0.860215	0.942857	0.897861	0.0241381
Donor:	SK5953			Cam			Cam+Kan
Recipient:	SK5772			biorep 1	biorep 2	biorep 3	biorep 1	biorep 2	biorep 3
			CFU/ml	16100000	5600000	6600000	9000000	4200000	6100000
				biorep 1	biorep 2	biorep 3	Average	SEM
			Efficiency	0.559006	0.75	0.924242	0.744416	0.105472
Donor:	SK5954			Cam			Cam+Kan
Recipient:	SK5771			biorep 1	biorep 2	biorep 3	biorep 1	biorep 2	biorep 3
			CFU/ml	15200000	12200000	13700000	12400000	8100000	9100000
				biorep 1	biorep 2	biorep 3	Average	SEM
			Efficiency	0.815789	0.663934	0.664234	0.714652	0.0505686
Donor:	SK5954			Cam			Cam+Kan
Recipient:	SK5772			biorep 1	biorep 2	biorep 3	biorep 1	biorep 2	biorep 3
			CFU/ml	11400000	9800000	6700000	7000000	8400000	5200000
				biorep 1	biorep 2	biorep 3	Average	SEM
			Efficiency	0.614035	0.857143	0.776119	0.749099	0.0714678
Donor:	SK5955			Cam			Cam+Kan
Recipient:	SK5771			biorep 1	biorep 2	biorep 3	biorep 1	biorep 2	biorep 3
			CFU/ml	9200000	7800000	6100000	8200000	7400000	6000000
				biorep 1	biorep 2	biorep 3	Average	SEM
			Efficiency	0.891304	0.948718	0.983607	0.94121	0.0269085
Donor:	SK5955			Cam			Cam+Kan
Recipient:	SK5772			biorep 1	biorep 2	biorep 3	biorep 1	biorep 2	biorep 3
			CFU/ml	8200000	4600000	2840000	7800000	4500000	2790000
				biorep 1	biorep 2	biorep 3	Average	SEM
			Efficiency	0.95122	0.978261	0.982394	0.970625	0.0097758
Donor:	SK5956			Cam			Cam+Kan
Recipient:	SK5771			biorep 1	biorep 2	biorep 3	biorep 1	biorep 2	biorep 3
			CFU/ml	8400000	8500000	7600000	8000000	8200000	7500000
				biorep 1	biorep 2	biorep 3	Average	SEM
			Efficiency	0.952381	0.964706	0.986842	0.967976	0.0100816
Donor:	SK5956			Cam			Cam+Kan
Recipient:	SK5772			biorep 1	biorep 2	biorep 3	biorep 1	biorep 2	biorep 3
			CFU/ml	5500000	4200000	7100000	5000000	3700000	5500000
				biorep 1	biorep 2	biorep 3	Average	SEM
			Efficiency	0.909091	0.880952	0.774648	0.854897	0.0409385
Donor:	SK5957			Cam			Cam+Kan
Recipient:	SK5771			biorep 1	biorep 2	biorep 3	biorep 1	biorep 2	biorep 3
			CFU/ml	8100000	13300000	8500000	7100000	9700000	7800000
				biorep 1	biorep 2	biorep 3	Average	SEM
			Efficiency	0.876543	0.729323	0.917647	0.841171	0.0571689
Donor:	SK5957			Cam			Cam+Kan
Recipient:	SK5772			biorep 1	biorep 2	biorep 3	biorep 1	biorep 2	biorep 3
			CFU/ml	11500000	9300000	7500000	9400000	7600000	7000000
				biorep 1	biorep 2	biorep 3	Average	SEM
			Efficiency	0.817391	0.817204	0.933333	0.855976	0.0386785
Donor:	SK5958			Cam			Cam+Kan
Recipient:	SK5771			biorep 1	biorep 2	biorep 3	biorep 1	biorep 2	biorep 3
			CFU/ml	7500000	6200000	6000000	7300000	6100000	5500000
				biorep 1	biorep 2	biorep 3	Average	SEM
			Efficiency	0.973333	0.983871	0.916667	0.957957	0.0208681
Donor:	SK5958			Cam			Cam+Kan
Recipient:	SK5772			biorep 1	biorep 2	biorep 3	biorep 1	biorep 2	biorep 3
			CFU/ml	4500000	3300000	3800000	4300000	2500000	3500000
				biorep 1	biorep 2	biorep 3	Average	SEM
			Efficiency	0.955556	0.757576	0.921053	0.878061	0.0610606

## Sheet: Figure 3A - Clinical plasmids
																						<0.05	*
SK5384+ SK5771		Cam					Cam+Cefo							biorep 1	biorep 2	biorep 3	biorep 4	biorep 5	Average	SEM		<0.01	**
		biorep 1	biorep 2	biorep 3	biorep 4	biorep 5	biorep 1	biorep 2	biorep 3	biorep 4	biorep 5		Efficiency	0.368696	0.439655	0.475728	0.541237	0.628713	0.490806	0.0443375		<0.001	***
	CFU/ml	1150000000	1160000000	1030000000	1.29333e+09	1.34667e+09	424000000	510000000	490000000	700000000	8.46667e+08
																					T test CRISPR+ vs CRISPR-
																					0.000175967	***
SK5384+ SK5772		Cam					Cam+Cefo							biorep 1	biorep 2	biorep 3	biorep 4	biorep 5	Average	SEM
		biorep 1	biorep 2	biorep 3	biorep 4	biorep 5	biorep 1	biorep 2	biorep 3	biorep 4	biorep 5		Efficiency	0.0415385	0.0229565	0.0162	0.115789	0.0909091	0.0574787	0.01958
	CFU/ml	1300000000	2300000000	2000000000	1.26667e+08	1.46667e+08	54000000	52800000	32400000	1.46667e+07	1.33333e+07																						T test CRISPR+ vs CRISPR-
																													Donor	Recipient	Average	SEM
																													SK5384	SK5771	0.490806	0.0443375	***
																													SK5386	SK5771	0.000689655	0.000313677	ns
SK5386+ SK5771		Cam					Cam+Cefo							biorep 1	biorep 2	biorep 3	biorep 4	biorep 5	Average	SEM									SK5387	SK5771	0.0187773	0.00440546	*
		biorep 1	biorep 2	biorep 3	biorep 4	biorep 5	biorep 1	biorep 2	biorep 3	biorep 4	biorep 5		Efficiency	0.000194631	0.000226994	0.000340541	0.0018593	0.000826816	0.000689655	0.000313677									SK5388	SK5771	0.00121087	0.00030627	*
	CFU/ml	1490000000	1630000000	1850000000	2.65333e+09	2.38667e+09	290000	370000	630000	4.93333e+06	1.97333e+06																		SK5389	SK5771	0.000966704	0.000280479	*
																					T test CRISPR+ vs CRISPR-
																					0.545803	ns
																													SK5384	SK5772	0.0574787	0.01958
SK5386+ SK5772		Cam					Cam+Cefo							biorep 1	biorep 2	biorep 3	biorep 4	biorep 5	Average	SEM									SK5386	SK5772	0.00114241	0.000632898
		biorep 1	biorep 2	biorep 3	biorep 4	biorep 5	biorep 1	biorep 2	biorep 3	biorep 4	biorep 5		Efficiency	1.10497e-05	7.19424e-06	0.000321101	0.0027	0.00267273	0.00114241	0.000632898									SK5387	SK5772	0.0010881	0.000583048
	CFU/ml	1810000000	1390000000	1090000000	1600000000	1.46667e+09	20000	10000	350000	4320000	3920000																		SK5388	SK5772	5.13797e-05	4.94896e-06
																													SK5389	SK5772	1.99836e-06	9.85988e-07
SK5387+ SK5771		Cam					Cam+Cefo							biorep 1	biorep 2	biorep 3	biorep 4	biorep 5	Average	SEM
		biorep 1	biorep 2	biorep 3	biorep 4	biorep 5	biorep 1	biorep 2	biorep 3	biorep 4	biorep 5		Efficiency	0.0150862	0.0346667	0.00934641	0.0135664	0.0212209	0.0187773	0.00440546
	CFU/ml	1160000000	1500000000	1530000000	1.90667e+09	1.14667e+09	17500000	52000000	14300000	2.58667e+07	2.43333e+07
																					T test CRISPR+ vs CRISPR-
																					0.0153227	*
SK5387+ SK5772		Cam					Cam+Cefo							biorep 1	biorep 2	biorep 3	biorep 4	biorep 5	Average	SEM
		biorep 1	biorep 2	biorep 3	biorep 4	biorep 5	biorep 1	biorep 2	biorep 3	biorep 4	biorep 5		Efficiency	0.000105769	0.000206897	0.000119403	0.0022716	0.00273684	0.0010881	0.000583048
	CFU/ml	1040000000	870000000	670000000	1080000000	760000000	110000	180000	80000	2.45333e+06	2080000
SK5388+ SK5771		Cam					Cam+Cefo							biorep 1	biorep 2	biorep 3	biorep 4	biorep 5	Average	SEM
		biorep 1	biorep 2	biorep 3	biorep 4	biorep 5	biorep 1	biorep 2	biorep 3	biorep 4	biorep 5		Efficiency	0.000247619	0.00156219	0.00209326	0.00114474	0.00100654	0.00121087	0.00030627
	CFU/ml	2100000000	2010000000	1930000000	2.02667e+09	2040000000	520000	3140000	4040000	2320000	2.05333e+06
																					T test CRISPR+ vs CRISPR-
																					0.0265783	*
SK5388+ SK5772		Cam					Cam+Cefo							biorep 1	biorep 2	biorep 3	biorep 4	biorep 5	Average	SEM
		biorep 1	biorep 2	biorep 3	biorep 4	biorep 5	biorep 1	biorep 2	biorep 3	biorep 4	biorep 5		Efficiency	5.12821e-05	4.28571e-05	6e-05	0.00035	0.000452381	5.13797e-05	4.94896e-06
	CFU/ml	1170000000	700000000	500000000	800000000	560000000	60000	30000	30000	280000	253333
SK5389+ SK5771		Cam					Cam+Cefo							biorep 1	biorep 2	biorep 3	biorep 4	biorep 5	Average	SEM
		biorep 1	biorep 2	biorep 3	biorep 4	biorep 5	biorep 1	biorep 2	biorep 3	biorep 4	biorep 5		Efficiency	0.000472973	0.0006625	0.00185806	0.000451923	0.00138806	0.000966704	0.000280479
	CFU/ml	2220000000	1600000000	1550000000	2.77333e+09	1.78667e+09	1050000	1060000	2880000	1.25333e+06	2480000
																					T test CRISPR+ vs CRISPR-
																					0.0263055	*
SK5389+ SK5772		Cam					Cam+Cefo							biorep 1	biorep 2	biorep 3	biorep 4	biorep 5	Average	SEM
		biorep 1	biorep 2	biorep 3	biorep 4	biorep 5	biorep 1	biorep 2	biorep 3	biorep 4	biorep 5		Efficiency	1.21212e-07	2.33645e-06	5.63218e-06	5e-07	1.40196e-06	1.99836e-06	9.85988e-07
	CFU/ml	990000000	1070000000	870000000	1.38667e+09	680000000	120	2500	4900	693.333	953.333

## Sheet: Figure 3B - pUUH239.2
Donor:	SK3524
Recipient:	SK5771			Cam+Cefo					Cam
				biorep 1	biorep 2	biorep 3	biorep 4	biorep 5	biorep 1	biorep 2	biorep 3	biorep 4	biorep 5
			CFU/ml	80	60	280	166.667	266.667	3.09333e+09	2840000000	3.13333e+09	1200000000	1.62667e+09		<0.05	*
															<0.01	**
				biorep 1	biorep 2	biorep 3	biorep 4	biorep 5	Average	SEM				T test CRISPR+ vs CRISPR-
			Efficiency	2.58621e-08	2.11268e-08	8.93617e-08	1.38889e-07	1.63934e-07	8.78348e-08	2.88882e-08				0.0383833	*
Donor:	SK3524
Recipient:	SK5772			Cam+Cefo					Cam
				biorep 1	biorep 2	biorep 3	biorep 4	biorep 5	biorep 1	biorep 2	biorep 3	biorep 4	biorep 5
			CFU/ml	0	0	0	0	0	1.42667e+09	1.92667e+09	1640000000	480000000	4.93333e+08
				biorep 1	biorep 2	biorep 3	biorep 4	biorep 5	Average	SEM
			Efficiency	0	0	0	0	0	0	0
				Recipient	Average	SEM
				SK5771	8.78348e-08	2.88882e-08
				SK5772	0	0

## Sheet: Figure 3C - Nissle
Donor: SK3584				Cam					Cam+Cefo
Recipient: SK5775				biorep 1	biorep 2	biorep 3	biorep 4	biorep 5	biorep 1	biorep 2	biorep 3	biorep 4	biorep 5
			CFU/ml	1820000000	1.57333e+09	2280000000	1880000000	2.22667e+09	1.21333e+09	1.30667e+09	2160000000	1.81333e+09	1960000000
																			<0.05	*
																			<0.01	**
				biorep 1	biorep 2	biorep 3	biorep 4	biorep 5	Average	SEM					T test (+/- CRISPR)				<0.001	***
			Efficiency	0.666667	0.830508	0.947368	0.964539	0.88024	0.857864	0.0534771					3584+5775 vs 3584+5776	8.86597e-05	****		<0,0001	****
Donor: SK3584				Cam					Cam+Cefo
Recipient: SK5776				biorep 1	biorep 2	biorep 3	biorep 4	biorep 5	biorep 1	biorep 2	biorep 3	biorep 4	biorep 5
			CFU/ml	8.33333e+08	2.66667e+08	3.13333e+08	300000000	320000000	9200000	333333	4400000	800000	1.13333e+06
				biorep 1	biorep 2	biorep 3	biorep 4	biorep 5	Average	SEM
			Efficiency	0.01104	0.00125	0.0140426	0.00266667	0.00354167	0.00650818	0.00253486
			Recipient	Average	SEM
			SK5775	0.857864	0.0534771
			SK5776	0.00650818	0.00253486
